# Supplementary material for: Andrographis paniculata Inhibits Tongue Squamous Cell Carcinoma via Regulating Wnt/β-Catenin Signaling and Epithelial-Mesenchymal Transition
Source: Int J Mol Sci. 2026 Apr 23;27(9):3772. doi: 10.3390/ijms27093772 (PMC13164503; doi:10.3390/ijms27093772)
Supplement: Supplementary file 1 [file ijms-27-03772-s001.zip]

Archive with 1 entries (1 files):
- ijms-4253083-supplementary.pdf
